# Supplementary material for: The PlMYB73–PlMYB70–PlMYB108 complex regulates PlTPS1 to promote geraniol biosynthesis in Paeonia lactiflora
Source: Hortic Res. 2025 May 29;12(8):uhaf141. doi: 10.1093/hr/uhaf141 (PMC12282130; doi:10.1093/hr/uhaf141)
Supplement: Web_Material_uhaf141 [file web_material_uhaf141.zip]

Archive with 2 entries (2 files):
- Supplementary figures.docx
- Supplementary_tables.xlsx
