# Supplementary material for: The PlMYB73–PlMYB70–PlMYB108 complex regulates PlTPS1 to promote geraniol biosynthesis in Paeonia lactiflora
Source: Hortic Res. 2025 May 29;12(8):uhaf141. doi: 10.1093/hr/uhaf141 (PMC12282130; doi:10.1093/hr/uhaf141)
Supplement: Web_Material_uhaf141 [file web_material_uhaf141.zip › Supplementary_tables.xlsx]

## Sheet: Table S1
Table S1. Gene accession numbers used in this study.
Gene name	Genbank accession number	Species
PlMYB73	PQ799427	Paeonia lactiflora
PlMYB108	PQ799428	Paeonia lactiflora
PlMYB70	PQ799429	Paeonia lactiflora
PlDXS2	PP889963	Paeonia lactiflora
PlDXS3	PP889964	Paeonia lactiflora
PlGPPS1	PP889971	Paeonia lactiflora
PlGPPS3	PP889973	Paeonia lactiflora
PlTPS1	PP889951	Paeonia lactiflora
NtHMGRL	AF004233	Nicotiana tabacum
NtFPPS	GQ410573.1	Nicotiana tabacum
NtDXS	EU650419.1	Nicotiana tabacum
NtDXR	DQ839130.1	Nicotiana tabacum
NtGPPS	DQ212775.1	Nicotiana tabacum
NtTPS67	XM_016655464.1	Nicotiana tabacum
NtTPS7	XM_009625580.3	Nicotiana tabacum
AtMYB1	OAP03690	Arabidopsis thaliana
AtMYB2	AEC10812	Arabidopsis thaliana
AtMYB3	OAP16571	Arabidopsis thaliana
AtMYB4	OAO97731	Arabidopsis thaliana
AtMYB5	OAP02996	Arabidopsis thaliana
AtMYB6	OAO99258	Arabidopsis thaliana
AtMYB7	OAP08362	Arabidopsis thaliana
AtMYB8	AAS10031	Arabidopsis thaliana
AtMYB9	AED92336	Arabidopsis thaliana
AtMYB10	AEE75249	Arabidopsis thaliana
AtMYB11	AEE80369	Arabidopsis thaliana
AtMYB12	AEC10843	Arabidopsis thaliana
AtMYB13	AEE27955	Arabidopsis thaliana
AtMYB14	AEC08504	Arabidopsis thaliana
AtMYB15	OAP02219	Arabidopsis thaliana
AtMYB16	OAO93550	Arabidopsis thaliana
AtMYB18	AEE85077	Arabidopsis thaliana
AtMYB19	AED96193	Arabidopsis thaliana
AtMYB21	AEE77366	Arabidopsis thaliana
AtMYB22	AED94547	Arabidopsis thaliana
AtMYB23	AED94534	Arabidopsis thaliana
AtMYB24	AED94536	Arabidopsis thaliana
AtMYB25	OAP07936	Arabidopsis thaliana
AtMYB28	AED97467	Arabidopsis thaliana
AtMYB29	AED91194	Arabidopsis thaliana
AtMYB30	OAP03831	Arabidopsis thaliana
AtMYB31	AEE35618	Arabidopsis thaliana
AtMYB32	AEE86444	Arabidopsis thaliana
AtMYB33	AED90966	Arabidopsis thaliana
AtMYB34	AED97393	Arabidopsis thaliana
AtMYB36	AED96926	Arabidopsis thaliana
AtMYB37	AED93106	Arabidopsis thaliana
AtMYB41	OAP00388	Arabidopsis thaliana
AtMYB45	AEE78473	Arabidopsis thaliana
AtMYB49	OAO93192	Arabidopsis thaliana
AtMYB50	AEE33435	Arabidopsis thaliana
AtMYB51	OAP15667	Arabidopsis thaliana
AtMYB53	AED98026	Arabidopsis thaliana
AtMYB55	OAP00640	Arabidopsis thaliana
AtMYB58	AEE29461	Arabidopsis thaliana
AtMYB60	AEE28351	Arabidopsis thaliana
AtMYB61	OAP19004	Arabidopsis thaliana
AtMYB62	AEE34781	Arabidopsis thaliana
AtMYB63	OAP13555	Arabidopsis thaliana
AtMYB64	AED91629	Arabidopsis thaliana
AtMYB65	AEE75047	Arabidopsis thaliana
AtMYB66	AED92073	Arabidopsis thaliana
AtMYB68	AED98108	Arabidopsis thaliana
AtMYB70	AEC07437	Arabidopsis thaliana
AtMYB73	AEE86774	Arabidopsis thaliana
AtMYB74	AEE82479	Arabidopsis thaliana
AtMYB75	AAS10033	Arabidopsis thaliana
AtMYB76	ANM69764	Arabidopsis thaliana
AtMYB77	CAA74604	Arabidopsis thaliana
AtMYB78	AED95836	Arabidopsis thaliana
AtMYB81	AEC07911	Arabidopsis thaliana
AtMYB84	AEE78577	Arabidopsis thaliana
AtMYB86	AED93580	Arabidopsis thaliana
AtMYB87	AEE86837	Arabidopsis thaliana
AtMYB88	AEC05630	Arabidopsis thaliana
AtMYB90	AEE34503	Arabidopsis thaliana
AtMYB92	AED91516	Arabidopsis thaliana
AtMYB93	AEE31733	Arabidopsis thaliana
AtMYB94	AEE78306	Arabidopsis thaliana
AtMYB96	AED97610	Arabidopsis thaliana
AtMYB97	AEE85271	Arabidopsis thaliana
AtMYB98	AEE84088	Arabidopsis thaliana
AtMYB100	AEC07674	Arabidopsis thaliana
AtMYB101	AEC08689	Arabidopsis thaliana
AtMYB102	AEE84451	Arabidopsis thaliana
AtMYB104	AEC07910	Arabidopsis thaliana
AtMYB106	AEE73615	Arabidopsis thaliana
AtMYB107	AEE73883	Arabidopsis thaliana
AtMYB108	AEE74402	Arabidopsis thaliana
AtMYB109	AEE79427	Arabidopsis thaliana
AtMYB111	AED95797	Arabidopsis thaliana
AtMYB112	AEE32236	Arabidopsis thaliana
AtMYB113	AEE34501	Arabidopsis thaliana
AtMYB114	AEE34502	Arabidopsis thaliana
AtMYB115	AED94537	Arabidopsis thaliana
AtMYB116	AEE30608	Arabidopsis thaliana
AtMYB118	AEE77363	Arabidopsis thaliana
AtMYB119	AED97110	Arabidopsis thaliana
AtMYB120	AED96570	Arabidopsis thaliana
AtMYB122	AEE35546	Arabidopsis thaliana
AtMYB124	AAK54745	Arabidopsis thaliana

## Sheet: Table S2
Table S2. Changes in geraniol derivatives in P. lactiflora ‘WHLY’ after transient silencing experiments.
	Citronellol	Citral
TRV2	715.71±39.26 a	12.35±0.59 a
TRV2-PlMYB73	624.31±35.01 b	7.11±1.20 b
TRV2-PlMYB108	243.86±10.33 c	7.60±0.73 b
TRV2-PlMYB70	281.61±20.72 c	4.85±0.19 c
TRV2-PlMYB73+PlMYB70	179.27±7.88 d	3.80±0.25 cd
TRV2-PlMYB108+PlMYB70	131.21±4.73 e	3.68±0.89 cd
TRV2-PlMYB73+PlMYB108+PlMYB70	125.32±6.48 e	2.75±0.84 d

## Sheet: Table S3
Table S3. Changes in geraniol derivatives in P. lactiflora ‘WHLY’ after transient overexpression experiments.
	Citronellol	Citral
p1300	572.21±67.30 d	15.27±2.70 e
p1300-PlMYB73	887.56±92.50 c	31.58±5.22 d
p1300-PlMYB108	954.77±56.51 c	29.27±1.65 d
p1300-PlMYB70	998.76±30.32 c	39.28±3.03 d
p1300-PlMYB73+PlMYB70	1641.57±92.55 b	58.33±7.02 c
p1300-PlMYB108+PlMYB70	1846.83±152.03 b	84.02±8.59 d
p1300-PlMYB73+PlMYB108+PlMYB70	2484.24±162.91 a	116.75±8.46 a

## Sheet: Table S4
Table S4. Changes in other terpenoids in P. lactiflora ‘WHLY’ after transient silencing experiments.
	TRV2	TRV2-PlMYB73	TRV2-PlMYB108	TRV2-PlMYB70
Linalool	402.31±36.80 a	383.66±43.58 a	413.17±18.75 a	375.50±31.20 a
α-Pinene	308.25±25.24 a	317.81±42.43 a	283.02±42.75 a	296.99±25.08 a
β-Myrcene	207.82±23.61 a	199.26±20.97 a	184.33±14.22 a	182.97±23.86 a
D-Limonene	39.54±9.52 a	43.10±6.21 a	49.13±8.40 a	46.49±13.61 a
Caryophyllene	20.45±4.01 a	22.21±3.94 a	18.63±3.51 a	17.16±3.43 a
Nerolidol	10.04±2.59 a	9.15±2.80 a	8.04±1.77 a	11.95±2.49 a

## Sheet: Table S5
Table S5. Changes in other terpenoids in P. lactiflora ‘WHLY’ after transient overexpression experiments.
	p1300	p1300-PlMYB73	p1300-PlMYB108	p1300-PlMYB70
Linalool	310.22±21.33 a	278.34±32.55 a	321.98±43.23 a	290.33±26.77 a
α-Pinene	402.34±52.32 a	389.21±37.66 a	430.22±63.21 a	367.90±28.93 a
β-Myrcene	158.99±20.09 a	179.22±19.35 a	182.33±9.22 a	167.82±21.13 a
D-Limonene	51.54±10.02 a	53.88±6.12 a	61.22±8.93 a	64.33±11.25 a
Caryophyllene	18.69±3.83 a	21.02±3.56 a	17.72±3.26 a	20.87±3.64 a
Nerolidol	11.52±3.76 a	8.29±3.44 a	9.67±3.19 a	7.46±3.22 a

## Sheet: Table S6
Table S6. Cis-acting elements in the PlTPS1pro.
Prediction element	sequence	function
W-box	TTGACC	-
as-1	TGACG	-
MYB	TAACCA	-
WRE3	CCACCT	-
dOCT	CACGGATC	-
TCA-element	CCATCTTTTT	cis-acting element involved in salicylic acid responsiveness
MYB	CAACCA	-
Gap-box	CAAATGAA(A/G)A	part of a light responsive element
TC-rich repeats	GTTTTCTTAC	cis-acting element involved in defense and stress responsiveness
GT1-motif	GGTTAAT	light responsive element
O2-site	GTTGACGTGA	cis-acting regulatory element involved in zein metabolism regulation
ABRE	ACGTG	cis-acting element involved in the abscisic acid responsiveness
STRE	AGGGG	-
ERE	ATTTTAAA	-
MBS	CAACTG	MYB binding site involved in drought-inducibility
ABRE4	CACGTA	-

## Sheet: Table S7
Table S7. Primers used in the study.
		Forward primer (5’-3’)	Reverse primer (5’-3’)
Primers for Cloning	PlMYB73	CTCAACCTGTAACTCCCTCAAA	AATATATTGGTCGCCCGAACTA
	PlMYB108	CAATCAGTCTGTCCAATTACGG	TTTCTTCACAAATTCTGTCCGG
	PlMYB70	GCCTCTTTCTTCTCTCTCTTGT	TTCCAAACTTCACCCATATCCC
Primers for RT-PCR	GAPDH	TGTTCACCGACAAAGACAAGG	TAGCCAAGGGAGCAAGACAAT
	TRV1	CAGTCTATACACAGAAACAGA	GACGTGTGTACTCAAGGGTT
	TRV2	ACGGACGAGTGGACTTAGATTC	GTTTAATGTCTTCGGGACATGC
	Hyg	CCTTATCTGGGAACTACTCA	AGCTTTCGCAGATCCCGG
Primers for RT-qPCR	GAPDH	TGTTCACCGACAAAGACAAGG	TAGCCAAGGGAGCAAGACAAT
	Isoform0001518	AATTGAGAGTTGGCTTGGCAC	CTGGCAGAGAACAAAGTAGTG
	Isoform0008223	ATACGCACATCTTGCGTGATGG	TTCTGCGTGCGTATGGGATAAA
	Isoform0008494	GGCCTTAAAGCATCAGCAAC	TCTTCTTCGGTGAAATTGCCTC
	Isoform0010110	ATACGCACACAACTGTGCTTG	CAGGGTGCGTATAAAAGCTTC
	Isoform0011383	CAGCTTGTTGAAAAAGGACGTG	TCTGTGCATGACTTCTGATCTG
	Isoform0012310	ATACGCACACGCACTCAATACA	GATGGATTGATGAGCGATCTTC
	Isoform0013836	ACGCACATACGCACATAACG	CGTATGGTGCGTATTGCGTA
	Isoform0015134	GGTAAGAAGGCGAAAAGGAAAG	TCCTTGGCAACATCAAAGAAGC
	Isoform0023369	ATACGCACGGAGTAGGAGTT	CCTGCCTCTATATCACTCAC
	Isoform0029942 (PlMYB73)	ATCGGATCAAAGGTCCATGG	TGGTCTCGTCTTCTTCAGG
	Isoform0030322 (PlMYB108)	TTTGAGAAACAAAAGGGGGTCC	TGTCTCAAGAATCAGAAGCTGC
	Isoform0030644	GCGAAGACGAAAAGCATCATCA	TCCTTCGCCTTCTTTCTTAATG
	Isoform0031453 (PlMYB70)	GGAAGATCTGGAAAGTCCTG	TAGTACTTTTGTTCGACGCCG
	Isoform0032261	ACCACATACAAACAAAGGGGC	GTATGTGCGTATGTGCGTATTC
	Isoform0032492	TCTCTCTTTCTCTCTCCTCTTG	CAGGTGTAATATTTCCCCTTCG
	PlDXS2	TATATTGGCCCTGTTGACGGT	TTTATCCACCTCTGCTTCTGC
	PlDXS3	GGAGCATTTGACACCACTTAC	CCACCCTACTTCCCTCCTTT
	PlGPPS1	TGTGGCACTTGCTTCTTTGAG	AGCCAACATTGCAACTTCTGC
	PlGPPS3	ATTGATACACGATGACTTGCC	TCTTGCACAAAGTCTACCGAA
	PlTPS1	ATGAAGAGTTTGACCACGGAC	ATCGGCGGCATCCTGTTTGA
	EF1α	AGACCACCAAGTACTACTGCAC	CCACCAATCTTGTACACATCC
	NtHMGRL	GCAGGTGGCGTGAGAAAATC	CCCTGGAAACGAACGACTGA
	NtFPPS	GTACTCATTGCCTATTCATCG	CACTACCAACCAAGAGCAC
	NtDXS	CACCGAGAAAGGCAGAGGTT	CCAACATCAAAACACCGCGT
	NtDXR	CTCTACACGGCTGTCCCTAACT	GGTGTCCAAGAAAGAGATGGTC
	NtGPPS	GTTGCTGATAAGGTAACTTATCCCAAAC	CAGATCACTCATGTTTTCACCTTCTATT
	NtTPS67	ATCCCACTGAAAACCTGCGT	GAGAGCACATGCACTCCTGA
	NtTPS7	ATGAAGTCTCTCGTCGCCCT	TGCATTCACGGTAGGCTTCG
Primers for constructing vectors	pCAMBIA2300-PlMYB73-GFP	CGAGCTCGGTACCCGGGGATCCATGGCGAGTAATAGTAGAAAA	CTTGCTCACCATGGTGTCGACCTCGATCTTACTGATTCCAATA
	pCAMBIA2300-PlMYB108-GFP	CGAGCTCGGTACCCGGGGATCCATGGATGTTAATGGGAGAGGA	CTTGCTCACCATGGTGTCGACAATATTGCTGGAGAACTGTTGT
	pCAMBIA2300-PlMYB70-GFP	CGAGCTCGGTACCCGGGGATCCATGAGTCATTCGTCGCAAGGA	CTTGCTCACCATGGTGTCGACATCAATCTTGCTGAACCCAATA
	pTRV2-PlMYB73	AGAAGGCCTCCATGGGGATCCAACCTCTCTCAGTCTGTCCCTTCC	GGGACATGCCCGGGCCTCGAGATCCCACCCTGTTCCAGCC
	pTRV2-PlMYB108	AGAAGGCCTCCATGGGGATCCCAATCTCCGGCGACTTTGC	GGGACATGCCCGGGCCTCGAGCATTCCACAAATTGTCGGATATATACT
	pTRV2-PlMYB70	AGAAGGCCTCCATGGGGATCCCGTAAGCGATTCTTGTGTGTTTAG	GGGACATGCCCGGGCCTCGAGCACATCTCCTTCTCCACAATTTCTG
	pCAMBIA1300-PlMYB73	ACGGGGGACGAGCTCGGTACCATGGCGAGTAATAGTAGAAAAGATCTGG	ACGAAAGCTCTGCAGGTCGACAAACTAGTCTACTCGATCTTACTGATTCCA
	pCAMBIA1300-PlMYB108	ACGGGGGACGAGCTCGGTACCATGGATGTTAATGGGAGAGGATCG	ACGAAAGCTCTGCAGGTCGACTTAAATATTGCTGGAGAACTGTTGTTG
	pCAMBIA1300-PlMYB70	ACGGGGGACGAGCTCGGTACCATGAGTCATTCGTCGCAAGGA	ACGAAAGCTCTGCAGGTCGACTCAATCAATCTTGCTGAACCCA
	pGADT7-PlMYB73	GTACCAGATTACGCTCATATGATGGCGAGTAATAGTAGAAAAGATCTGG	ACGATTCATCTGCAGCTCGAGCTACTCGATCTTACTGATTCCAATACG
	pGADT7-PlMYB108	GTACCAGATTACGCTCATATGATGGATGTTAATGGGAGAGGATCG	ACGATTCATCTGCAGCTCGAGTTAAATATTGCTGGAGAACTGTTGTTG
	pGADT7-PlMYB70	GTACCAGATTACGCTCATATGATGAGTCATTCGTCGCAAGGA	ACGATTCATCTGCAGCTCGAGTCAATCAATCTTGCTGAACCCA
	pHIS2-PlTPS1pro	GACTCACTATAGGGCGAATTCCATGGGCCTTCGCAAATAAA	GATTCGCGAACGCGTGAGCTCATGCAGCTTTGTTTGTACACCATT
	pHIS2-PlTPS1pro-P1	GACTCACTATAGGGCGAATTCAACCTAGTCACTGTCCCCCATTC	GATTCGCGAACGCGTGAGCTCATGCAGCTTTGTTTGTACACCATT
	pHIS2-PlTPS1pro-P2	GACTCACTATAGGGCGAATTCATTCATTATTTTAGTCAGAAGATAATGAAGG	GATTCGCGAACGCGTGAGCTCATGCAGCTTTGTTTGTACACCATT
	pHIS2-PlTPS1pro-P3	GACTCACTATAGGGCGAATTCCAATATTTCTCATTAAAATTTGTTAACCA	GATTCGCGAACGCGTGAGCTCATGCAGCTTTGTTTGTACACCATT
	pGreenII 62-SK-PlMYB73	TCCCCCGGGCTGCAGGAATTCATGGCGAGTAATAGTAGAAAAGATCTGG	TCAGCGTACCGAATTGGTACCCTACTCGATCTTACTGATTCCAATACG
	pGreenII 62-SK-PlMYB108	TCCCCCGGGCTGCAGGAATTCATGGATGTTAATGGGAGAGGATCG	TCAGCGTACCGAATTGGTACCTTAAATATTGCTGGAGAACTGTTGTTG
	pGreenII 62-SK-PlMYB70	TCCCCCGGGCTGCAGGAATTCATGAGTCATTCGTCGCAAGGA	TCAGCGTACCGAATTGGTACCTCAATCAATCTTGCTGAACCCA
	pGreenII 0800-LUC-PlTPS1pro	GGGCCCCCCCTCGAGGTCGACCATGGGCCTTCGCAAATAAA	CGCTCTAGAACTAGTGGATCCATGCAGCTTTGTTTGTACACCATT
	pET32a-PlMYB108	GCCATGGCTGATATCGGATCCATGGATGTTAATGGGAGAGGATCG	GTGGTGGTGGTGGTGCTCGAGTTAAATATTGCTGGAGAACTGTTGTTG
	pET32a-PlMYB70	GCCATGGCTGATATCGGATCCATGAGTCATTCGTCGCAAGGA	GTGGTGGTGGTGGTGCTCGAGTCAATCAATCTTGCTGAACCCA
	pGBKT7-PlMYB108	ATGGCCATGGAGGCCGAATTCATGGATGTTAATGGGAGAGGATCG	CCGCTGCAGGTCGACGGATCCTTAAATATTGCTGGAGAACTGTTGTTG
	pGBKT7-PlMYB70	ATGGCCATGGAGGCCGAATTCATGAGTCATTCGTCGCAAGGA	CCGCTGCAGGTCGACGGATCCTCAATCAATCTTGCTGAACCCA
	pSPYCE-35S-PlMYB108	TGGCGCGCCACTAGTGGATCCATGGATGTTAATGGGAGAGGATCG	CCCGGGAGCGGTACCCTCGAGAATATTGCTGGAGAACTGTTGTTGTAA
	pSPYCE-35S-PlMYB70	TGGCGCGCCACTAGTGGATCCATGAGTCATTCGTCGCAAGGA	CCCGGGAGCGGTACCCTCGAGATCAATCTTGCTGAACCCAATACG
	pSPYNE-35S-PlMYB73	TGGCGCGCCACTAGTGGATCCATGGCGAGTAATAGTAGAAAAGATCTGG	CCCGGGAGCGGTACCCTCGAGCTCGATCTTACTGATTCCAATACGC
	pSPYNE-35S-PlMYB108	TGGCGCGCCACTAGTGGATCCATGGATGTTAATGGGAGAGGATCG	CCCGGGAGCGGTACCCTCGAGAATATTGCTGGAGAACTGTTGTTGTAA
	nLUC-PlMYB73	GAGAACACGGGGGACGAGCTCATGGCGAGTAATAGTAGAAAAGATCTGG	CGCGTACGAGATCTGGTCGACCTCGATCTTACTGATTCCAATACGC
	nLUC-PlMYB108	GAGAACACGGGGGACGAGCTCATGGATGTTAATGGGAGAGGATCG	CGCGTACGAGATCTGGTCGACAATATTGCTGGAGAACTGTTGTTGTAA
	cLUC-PlMYB70	CCGGGGCGGTACCCGGGATCCATGAGTCATTCGTCGCAAGGA	ACGAAAGCTCTGCAGGTCGACATCAATCTTGCTGAACCCAATACG
	cLUC-PlMYB73	CCGGGGCGGTACCCGGGATCCATGGCGAGTAATAGTAGAAAAGATCTGG	ACGAAAGCTCTGCAGGTCGACCTCGATCTTACTGATTCCAATACGC
Primers for promoter cloning	PlTPS1-SP1	ACGAAGGGGAAGTGGTTTTGGTAGCG
	PlTPS1-SP2	GGTGAAGCTGAAGGCAGAGGTACAGA
	PlTPS1-SP3	CACCATTGCATGACAATATGCCGCTG
Primers for promoter isolation	PlTPS1	CATGGGCCTTCGCAAATAAAA	ATGCAGCTTTGTTTGTACACC
Primers for DNA detection	PlMYB108	ATGGATGTTAATGGGAGAGGA	TTGCTGGAGAACTGTTGTTGT
	PlMYB70	ATGAGTCATTCGTCGCAAGGA	CAATCAATCTTGCTGAACCCA
